# Supplementary material for: SUMOylated NKAP is essential for chromosome alignment by anchoring CENP-E to kinetochores
Source: Nat Commun. 2016 Oct 3;7:12969. doi: 10.1038/ncomms12969 (PMC5064014; doi:10.1038/ncomms12969)
Supplement: Supplementary Data 1 — Result of siRNA screening for mitotic regulators [file ncomms12969-s2.xlsx]

## Sheet: Screen result
Result of siRNA screening for mitotic regulators
Gene Name	Gene ID	Mitotic Index (%)
AUP1	550	37.305
CUEDC1	404093	36.093
NKAP	79576	35.331
LOC137886	137886	30.279
FLJ25555	124930	29.655
UBE2F	140739	29.278
GGA2	23062	28.664
DHX57	90957	27.486
N4BP2	55728	26.492
KIAA0999	23387	25.773
GGA3	23163	25.345
NSFL1C	55968	22.611
ACY3	91703	21.796
MMAB	326625	21.202
RNASE7	84659	21.177
C6orf201	404220	20.792
DEPDC7	91614	20.744
NDUFV3	4731	17.729
SLC22A12	116085	17.673
GJA5	2702	17.41
ASTE1	28990	17.396
KRT28	162605	17.031
ZMYM6	9204	16.645
MAGEB16	139604	16.208
TMEM185A	84548	15.936
ZNF155	7711	15.76
TMEM80	283232	15.363
DYRK3	8444	14.899
NKRF	55922	14.584
FAM69B	138311	14.339
GPRIN1	114787	14.31
KRTAP11-1	337880	14.179
C9orf16	79095	14.113
ASB11	140456	13.844
SLC27A4	10999	13.281
CDK11B	984	12.754
MRPL34	64981	12.577
MMADHC	27249	12.431
THAP4	51078	12.108
SH2B2	10603	11.964
AKNAD1	254268	11.744
LCORL	254251	11.73
MYL6B	140465	11.688
TSSK1B	83942	11.478
NEDD4L	23327	11.234
CPSF2	53981	11.118
TEKT2	27285	11.038
ZNF114	163071	10.993
KRTAP16-1	100505753	10.946
DDX19B	11269	10.785
UBQLNL	143630	10.715
DPEP3	64180	10.611
TRUB1	142940	10.576
CABP7	164633	10.475
ARSE	415	10.47
CMTM3	123920	10.449
KRTAP26-1	388818	10.413
ARL5A	26225	10.344
PSTK	118672	10.304
WDR5B	54554	10.282
C1QB	713	10.281
OR4D1	26689	10.187
H1F0	3005	10.161
OXGR1	27199	10.114
TSSK2	23617	10.096
KANSL1	284058	10.091
TSSK3	81629	10.087
PRTN3	5657	10.019
HADH	3033	10.014
SNX11	29916	9.996
KIAA1586	57691	9.979
SKA1	220134	9.958
SFXN1	94081	9.945
LRRC71	149499	9.664
RCC1	1104	9.664
HSPBAP1	79663	9.645
LRP10	26020	9.634
RNASE4	6038	9.427
C9orf72	203228	9.401
RHBDL1	9028	9.35
ITGA11	22801	9.325
SUDS3	64426	9.32
SEC23A	10484	9.301
AVPR2	554	9.279
ZFP3	124961	9.256
TRUB2	26995	9.201
CRISP2	7180	9.197
FNDC3A	22862	9.177
ZNF23	7571	9.153
KRTAP9-9	81870	9.121
FNDC4	64838	9.086
UPK3B	80761	9.074
ZNF358	140467	9.072
PTGR2	145482	9.066
NACA2	342538	9.017
RBFOX2	23543	9.002
ZSCAN18	65982	8.995
SLC35D2	11046	8.944
GALNT5	11227	8.936
MIER2	54531	8.818
ALDH9A1	223	8.812
KLHDC4	54758	8.78
C19orf35	374872	8.768
RPH3AL	9501	8.753
SLC27A2	11001	8.742
C1GALT1	56913	8.734
NSUN7	79730	8.686
SRMS	6725	8.686
C5orf24	134553	8.654
COX7A2L	9167	8.606
HS3ST1	9957	8.592
NFKBIE	4794	8.588
EPHA8	2046	8.558
B3GLCT	145173	8.533
F2RL2	2151	8.457
TBC1D9B	23061	8.424
RPAP3	79657	8.419
LPAR2	9170	8.411
ZNF549	256051	8.393
ULK3	25989	8.38
METTL18	92342	8.373
CYTH4	27128	8.353
FOXRED2	80020	8.34
PDZD4	57595	8.331
PRG2	5553	8.307
FAM27E3	100131997	8.303
C19orf66	55337	8.302
RASL10B	91608	8.248
GORAB	92344	8.208
AIFM3	150209	8.205
SF3A3	10946	8.18
CPA5	93979	8.158
ZNF575	284346	8.149
P2RY10	27334	8.049
OR2K2	26248	8.03
OR5F1	338674	8.023
SCP2D1	140856	8.008
ABLIM1	3983	7.983
FAM136A	84908	7.956
C18orf25	147339	7.928
PRRC2B	84726	7.848
CSNK1A1	1452	7.84
HEPHL1	341208	7.831
LZIC	84328	7.776
IQUB	154865	7.755
ST6GAL2	84620	7.753
CHI3L2	1117	7.736
RXFP2	122042	7.733
IFNW1	3467	7.729
ADAM19	8728	7.714
WDR81	124997	7.632
PATE2	399967	7.628
ERMN	57471	7.611
ZNF232	7775	7.604
GLT8D1	55830	7.569
PJA2	9867	7.553
CELA3B	23436	7.542
MRGPRF	116535	7.524
ETNPPL	64850	7.499
HEXIM2	124790	7.488
TOR1AIP1	26092	7.468
HMGCLL1	54511	7.452
PPP1R26	9858	7.436
GTF2I	2969	7.431
TMEM200A	114801	7.424
SIGMAR1	10280	7.261
FITM1	161247	7.248
NSRP1	84081	7.222
TIPARP	25976	7.179
NELFB	25920	7.075
TMEM129	92305	7.069
BCKDK	10295	7.064
MFSD3	113655	7.045
TBC1D17	79735	7.035
TRMT44	152992	7.018
USPL1	10208	7.014
CYP4F22	126410	7.004
NPM3	10360	6.972
GLTP	51228	6.971
SLC5A2	6524	6.967
HTR5A	3361	6.939
LHPP	64077	6.868
CCDC51	79714	6.864
SYT8	90019	6.864
ANKZF1	55139	6.86
KRTAP10-12	386685	6.83
USP30	84749	6.792
CAMK1D	57118	6.79
FAM126B	285172	6.766
ANKS4B	257629	6.762
UBR3	130507	6.757
DHRS9	10170	6.756
ZBTB25	7597	6.738
MSTO1	55154	6.737
ACTRT2	140625	6.728
RDH10	157506	6.727
ACBD6	84320	6.685
SGCA	6442	6.684
EPB41L4A	64097	6.653
DIRAS1	148252	6.622
COG7	91949	6.587
LINC00858	170425	6.579
RBM34	23029	6.575
BORCS7	119032	6.572
MOB3A	126308	6.552
NAGS	162417	6.534
GLT1D1	144423	6.531
CCDC17	149483	6.52
ZBTB44	29068	6.519
ADRBK2	157	6.508
QARS	5859	6.502
WHSC1	7468	6.49
BMP2K	55589	6.489
PPP1R35	221908	6.486
RTP3	83597	6.461
XIRP2	129446	6.382
KRTAP13-2	337959	6.378
TLE3	7090	6.373
VSTM2L	128434	6.372
CCDC149	91050	6.36
LRRC1	55227	6.299
C11orf53	341032	6.297
TSPYL1	7259	6.285
TMEM169	92691	6.28
ACTL7B	10880	6.255
INIP	58493	6.223
CCDC106	29903	6.219
DSCR8	84677	6.192
SUN5	140732	6.183
LRRC16B	90668	6.18
C11orf84	144097	6.177
KIF18B	146909	6.135
SCGB1D1	10648	6.129
PNMAL1	55228	6.086
P2RX6	9127	6.063
SLIT1-AS1	100505540	6.053
DDX41	51428	6.018
ASB12	142689	6.016
PLEKHB2	55041	6.009
IRF2BPL	64207	6.006
FAM118B	79607	5.991
LINC01102	150568	5.985
PCDHGA12	26025	5.98
TMEM134	80194	5.95
NARFL	64428	5.922
C8orf44	56260	5.898
SNU13	4809	5.889
C11orf74	119710	5.882
TCEAL2	140597	5.878
FSD1L	83856	5.873
EDC3	80153	5.861
ING3	54556	5.854
RMDN1	51115	5.85
NLRP10	338322	5.849
SAP30BP	29115	5.83
CPNE3	8895	5.827
ZSCAN21	7589	5.825
MRRF	92399	5.815
ZC3H8	84524	5.795
TMEM125	128218	5.792
ZC4H2	55906	5.79
CEACAM21	90273	5.79
KCNAB3	9196	5.782
WRB	7485	5.763
ARMC8	25852	5.763
OR2T8	343172	5.738
KALRN	8997	5.71
RNF215	200312	5.682
ZNF574	64763	5.678
ZMYM5	9205	5.672
CACNG3	10368	5.661
AGPAT3	56894	5.654
LCN9	392399	5.645
ALDH16A1	126133	5.643
ASPH	444	5.642
FAM71D	161142	5.641
IFRD2	7866	5.637
ZNF561	93134	5.618
AMPD3	272	5.607
RCN3	57333	5.602
BAALC-AS2	157556	5.582
DLGAP1-AS2	84777	5.576
TM2D1	83941	5.539
KCNT2	343450	5.526
RASL11B	65997	5.517
SLC6A15	55117	5.51
DGCR14	8220	5.504
RXFP3	51289	5.499
NRBF2	29982	5.494
ARHGAP30	257106	5.483
ZNF579	163033	5.482
WDR61	80349	5.481
GIMAP4	55303	5.478
SIGLEC11	114132	5.47
CLEC1A	51267	5.47
ARAP1	116985	5.468
ZNF496	84838	5.462
MRPL1	65008	5.46
TMEM41A	90407	5.456
CBFA2T2	9139	5.446
KRTAP4-9	100132386	5.427
TBC1D10C	374403	5.412
KRTAP24-1	643803	5.409
ZNF641	121274	5.401
NACC2	138151	5.393
GOSR2	9570	5.391
POGK	57645	5.387
LBHD1	79081	5.381
HOOK1	51361	5.375
KCNH7	90134	5.373
ENKD1	84080	5.368
RAB3IL1	5866	5.349
LRTM2	654429	5.348
SNF8	11267	5.337
SMIM11A	54065	5.334
E2F6	1876	5.332
HAUS7	55559	5.331
MAN1C1	57134	5.324
KIAA1161	57462	5.305
C1orf131	128061	5.305
CCDC9	26093	5.303
CCDC70	83446	5.3
TREML4	285852	5.262
STXBP5	134957	5.239
ALKBH8	91801	5.233
CALD1	800	5.221
TRIM46	80128	5.217
MZT1	440145	5.204
PLCD3	113026	5.203
FRMD8	83786	5.176
NDUFB10	4716	5.159
TPRG1	285386	5.152
HAUS4	54930	5.144
LMCD1	29995	5.143
ART4	420	5.122
PROSER1	80209	5.101
EDC4	23644	5.081
TCERG1L	256536	5.053
PI4KB	5298	5.052
MRPL10	124995	5.007
EFTUD2	9343	4.975
ZNF35	7584	4.975
C14orf177	283598	4.959
OR51E1	143503	4.933
RBM41	55285	4.923
SYCE1	93426	4.842
GTPBP1	9567	4.82
IFNK	56832	4.805
BTNL9	153579	4.784
FAM3A	60343	4.774
CCDC89	220388	4.752
EYA4	2070	4.737
KCTD4	386618	4.734
BCL2L15	440603	4.731
NEGR1	257194	4.725
TBC1D7	51256	4.718
COTL1	23406	4.717
TAF1B	9014	4.716
SF3A1	10291	4.712
TRAPPC9	83696	4.7
STK26	51765	4.672
AXDND1	126859	4.669
KRTAP3-1	83896	4.667
MAP3K7CL	56911	4.659
CCL28	56477	4.588
NAA38	84316	4.58
COCH	1690	4.571
ARFGAP3	26286	4.571
CCDC144NL	339184	4.569
RUNDC3A	10900	4.563
RNF128	79589	4.557
PYM1	84305	4.503
SH2D4A	63898	4.487
TRIM21	6737	4.47
ZNF786	136051	4.451
HNMT	3176	4.435
TCP11	6954	4.412
RGMA	56963	4.402
IARS	3376	4.396
CCDC15	80071	4.396
TUBG1	7283	4.395
TRIM74	378108	4.394
C1orf210	149466	4.386
ZNF688	146542	4.385
PHPT1	29085	4.332
DDRGK1	65992	4.324
GIMAP5	55340	4.299
LYG2	254773	4.285
RHPN2	85415	4.253
AVPI1	60370	4.222
POFUT2	23275	4.22
KRTAP19-7	337974	4.217
MMGT1	93380	4.201
LIMCH1	22998	4.179
RXFP4	339403	4.159
PASK	23178	4.159
AKAP5	9495	4.14
PLEKHS1	79949	4.139
BAHD1	22893	4.131
QTRTD1	79691	4.122
RPS6KA5	9252	4.122
TEKT1	83659	4.122
ZNF483	158399	4.107
ABCB11	8647	4.104
RAB29	8934	4.097
SEMA3C	10512	4.082
PEG3-AS1	100169890	4.073
C16orf78	123970	4.064
XYLB	9942	4.061
ACAD9	28976	4.049
ZNF362	149076	4.037
TRIM52	84851	4.031
C2orf54	79919	4.027
SMIM14	201895	4.026
DMRTC1	63947	4.019
FAM32A	26017	3.995
DGKI	9162	3.972
UCP3	7352	3.961
LIPT1	51601	3.957
ICA1L	130026	3.955
LRRC6	23639	3.94
ASCC3	10973	3.929
PPIL2	23759	3.927
DSG4	147409	3.921
ZFPL1	7542	3.906
DRD1	1812	3.905
KCNK6	9424	3.862
RHOT2	89941	3.861
TCEAL5	340543	3.822
MAGEA10	4109	3.805
NDUFA4	4697	3.795
GOLGA2	2801	3.773
GPN2	54707	3.759
DNAJC8	22826	3.725
SETD4	54093	3.723
NOP16	51491	3.678
RHEBL1	121268	3.646
PRICKLE2	166336	3.637
MB21D1	115004	3.633
TRNT1	51095	3.631
ZNF479	90827	3.611
C3orf52	79669	3.608
SPEF1	25876	3.582
FAM76B	143684	3.581
CLDND2	125875	3.567
CCDC108	255101	3.519
C11orf63	79864	3.503
DPH7	92715	3.497
C14orf93	60686	3.478
TKFC	26007	3.471
LHFP	10186	3.471
MYL5	4636	3.449
FAM101A	144347	3.426
OTOS	150677	3.399
ZC3H4	23211	3.392
FMNL3	91010	3.391
GBA2	57704	3.382
KCNAB1	7881	3.372
SPICE1	152185	3.351
SCN1B	6324	3.345
PRPH2	5961	3.335
ECHDC2	55268	3.323
BLK	640	3.297
RABGGTB	5876	3.296
DDX26B	203522	3.249
ANKRD50	57182	3.226
PAN2	9924	3.224
BTN3A2	11118	3.172
TNNC1	7134	3.123
PIEZO1	9780	3.118
DCAF7	10238	3.098
HMBS	3145	3.072
STARD5	80765	3.058
KRTAP2-4	85294	3.049
LEKR1	389170	3.047
SERF1A	8293	3.012
ZNF280A	129025	2.96
USP32	84669	2.948
UBXN6	80700	2.932
CTSE	1510	2.9
LGR4	55366	2.898
MRPL19	9801	2.896
FGF12	2257	2.834
ZC3H10	84872	2.822
IGIP	492311	2.781
CARNMT1	138199	2.75
SMDT1	91689	2.704
FCRL6	343413	2.67
SNRNP200	23020	2.633
PYCR2	29920	2.587
YOD1	55432	2.552
TDO2	6999	2.535
ADAD2	161931	2.508
SPAG6	9576	2.496
LRRFIP1	9208	2.467
RGS11	8786	2.436
YY1AP1	55249	2.374
ACTR3B	57180	2.336
ZADH2	284273	2.323
SYTL2	54843	2.266
CLK3	1198	2.214
C1RL	51279	2.139
MLIP	90523	2.122
WFDC11	259239	2.107
KRTAP12-2	353323	2.042
MFSD4	148808	2.026
FAM47B	170062	1.863
LUZP1	7798	1.846
CASC4	113201	1.676
PSMD8	5714	1.673
PRR16	51334	1.576
ZDHHC15	158866	1.567
HMP19	51617	1.545
ATP6V1B1	525	1.516
POLR2C	5432	1.41
ZNF649	65251	1.345
GBA	2629	0.793
TTYH3	80727	0.746
